# Supplementary material for: Genome-Wide Investigation of MADS-Box Genes in Flower Development and Environmental Acclimation of Lumnitzera littorea (Jack) Voigt
Source: Int J Mol Sci. 2025 Feb 16;26(4):1680. doi: 10.3390/ijms26041680 (PMC11855919; doi:10.3390/ijms26041680)
Supplement: Supplementary file 1 [file ijms-26-01680-s001.zip]

Archive with 1 entries (1 files):
- ijms-3404422-supplementary.pdf
